# Supplementary material for: Association of Insomnia with 30-Day Postpartum Readmission: A Retrospective Analysis
Source: Int J Environ Res Public Health. 2023 May 25;20(11):5955. doi: 10.3390/ijerph20115955 (PMC10252679; doi:10.3390/ijerph20115955)
Supplement: Supplementary file 1 [file ijerph-20-05955-s001.zip]

Archive with 1 entries (1 files):
- ijerph-2379115-supplementary.pdf
